# Supplementary material for: A new genus and species of foliicolous lichen in a new family of Strigulales (Ascomycota: Dothideomycetes) reveals remarkable class-level homoplasy
Source: IMA Fungus. 2020 Feb 5;11:1. doi: 10.1186/s43008-019-0026-2 (PMC7325298; doi:10.1186/s43008-019-0026-2)
Supplement: Supplementary file 2 — Additional file 2. Alignment of the nuLSU for Strigulaceae and Tenuitholiascaceae to discern diagnostic positions at family level. [file 43008_2019_26_MOESM2_ESM.fas]

>Tenuitholiascus_porinoides_HMAS_L0139638
cgagtgaagcggcaacagctcaaatttgaaatctggccc-cctcggggtccgagttgtaatttgcagaggatgtcccgggcggccgctccggtcaaagtctcttggaacaggacgtcatagagggtgagaatcccgtccatgaccggcaggggccgccgatcgggccgccttcgacgagtcgagttgtttgggaatgcagctctaaatgggaggtaaattccttctaaagctaaatatcggccagagaccgatagcgcacaagtagagtgatcgaaagatgaaaagcactttggaaagagagttaaaaagcatgtgaaattgttgaaagggaagcgcttgctgccagactcgttccgcggggtcta---gg-ccggatgtcccatccggttg-attac--gccgcggtcggg-ccagcatcggttcgggcggtcggacaaa-gacgcgtggaatgtagctcccccc--ggggagtgttatagctgcgcgtgc-aatacggcccgt-ccggatcgaggttcgcgtcttttctaggatgctggcgtaatggccgcaagc-ggcccgtcttgaaacacggaccagtgagtgtactccgaacggatgggtgggacaaatgctaacgatgtcgcagaggagtctaacacctgtgcgagtgtttgggtgtcaaacccgagcgcgcaatgaaagtgaac-ggaggtgggagccgtctggcgcaccatcgaccgatcctgatgtcttcggatggatttgagtatgagcatggttgttgggacccgaa-------------------------------------------------------------agatggtgaactttgcctatacagggtgaagccagaggaaactctggtggaggctcgcagcggttctgacgtgcaaatcgatcgtcaaatacgggcaaaggggcgaaaggtatgtgatttctatgttgattcatcgtaaaagaacccggaaagctaa-------cttataaaagaccaatcgaaccatct-------------------------------------------------------agtagctggttcctgccgaagtttcgtaagtttaccaatatcgcagccgaatgggccacagctaacagtaaacagcctcaggatagcagtgacgtttt-cagttttatgaggtaaagcgaatgattagaggcctgggggtagaaacta-ccttcacctattctcaaactttaaatatgtaagaagcccttgttacttaattgaacgtgggcaatcgaatgtaccgtcactagtgggcc-atttttggtaaggtaagtgtcgagattttctttttgatatctatatatcttgggcaacagacgttaacgcccctacagcagaactggcgatgcgggatgaaccgaacgcggtgttaaggtgccggaatgcacgctcatcagacaccacaaaaggtgttagttcatcctgacagcaggacggtggccatg-gaagtcggaatccgctaaggagtgtgtaacaactcacctgccgaatgaactagccctgaaaatggatggcgcttaagcgtgctacccatacaccgccgccggggcaggattgacgccccggcgagtaggc
>Tenuitholiascus_porinoides_HMAS_L0139639
cgagtgaagcggcaacagctcaaatttgaaatctggccc-cctcggggtccgagttgtaatttgcagaggatgtcccgggcggccgctccggtcaaagtctcttggaacaggacgtcatagagggtgagaatcccgtccatgaccggcaggggccgccgatcgggccgccttcgacgagtcgagttgtttgggaatgcagctctaaatgggaggtaaattccttctaaagctaaatatcggccagagaccgatagcgcacaagtagagtgatcgaaagatgaaaagcactttggaaagagagttaaaaagcatgtgaaattgttgaaagggaagcgcttgctgccagactcgttccgcggggtcta---gg-ccggatgtcccatccggttg-attac--gccgcggtcggg-ccagcatcggttcgggcggtcggacaaa-gacgcgtggaatgtagctcccccc--ggggagtgttatagctgcgcgtgc-aatacggcccgt-ccggatcgaggttcgcgtcttttctaggatgctggcgtaatggccgcaagc-ggcccgtcttgaaacacggaccagtgagtgtactccgaacggatgggtgggacaaatgctaacgatgtcgcagaggagtctaacacctgtgcgagtgtttgggtgtcaaacccgagcgcgcaatgaaagtgaac-ggaggtgggagccgtctggcgcaccatcgaccgatcctgatgtcttcggatggatttgagtatgagcatggttgttgggacccgaa-------------------------------------------------------------agatggtgaactttgcctatacagggtgaagccagaggaaactctggtggaggctcgcagcggttctgacgtgcaaatcgatcgtcaaatacgggcaaaggggcgaaaggtatgtgatttctatgttgattcatcgtaaaagaacccggaaagctaa-------cttataaaagaccaatcgaaccatct-------------------------------------------------------agtagctggttcctgccgaagtttcgtaagtttaccaatatcgcagccgaatgggccacagctaacagtaaacagcctcaggatagcagtgacgtttt-cagttttatgaggtaaagcgaatgattagaggcctgggggtagaaacta-ccttcacctattctcaaactttaaatatgtaagaagcccttgttacttaattgaacgtgggcaatcgaatgtaccgtcactagtgggcc-atttttggtaaggtaagtgtcgagattttctttttgatatctatatatcttgggcaacagacgttaacgcccctacagcagaactggcgatgcgggatgaaccgaacgcggtgttaaggtgccggaatgcacgctcatcagacaccacaaaaggtgttagttcatcctgacagcaggacggtggccatg-gaagtcggaatccgctaaggagtgtgtaacaactcacctgccgaatgaactagccctgaaaatggatggcgcttaagcgtgctacccatacaccgccgccggggcaggattgacgccccggcgagtaggc
>Tenuitholiascus_porinoides_HMAS_L0139640
cgagtgaagcggcaacagctcaaatttgaaatctggccc-cctcggggtccgagttgtaatttgcagaggatgtcccgggcggccgctccggtcaaagtctcttggaacaggacgtcatagagggtgagaatcccgtccatgaccggcaggggccgccgatcgggccgccttcgacgagtcgagttgtttgggaatgcagctctaaatgggaggtaaattccttctaaagctaaatatcggccagagaccgatagcgcacaagtagagtgatcgaaagatgaaaagcactttggaaagagagttaaaaagcatgtgaaattgttgaaagggaagcgcttgctgccagactcgttccgcggggtcta---ggcccggatgtcccatccggtttgattac--gccgcggtckgg-scagcwtcggttcgggcggtcggacaaa-gacgcgtggaatgtagctcccccc--ggggagtgttatagctgcgcgtgc-aatacggcccgt-ccggatcgaggttcgcgtcttttctaggatgctggcgtaatggccgcaagc-ggcccgtcttgaaacacggaccagtgagtgtactccgaacagatgggtgggataaatgctaacaatgtcgcagaggagtctaacacctgtgcgagtgtttgggtgtcaaacccgagcgcgcaatgaaagtgaac-ggaggtgggagccgtctggcgcaccatcgaccgatcctgatgtcttcggatggatttgagtatgagcatggttgttgggacccgaa-------------------------------------------------------------agatggtgaactttgcctatacagggtgaagccagaggaaactctggtggaggctcgcagcggttctgacgtgcaaatcgatcgtcaaatacgggcaaaggggcgaaaggtatgtgacttctatgttgatttattgtaaaagaactcggaaagctaactgtcatcttatgaaagaccaatcgaaccatct-------------------------------------------------------agtagctggttcctgccgaattttcgtaagtttgcccatttggcacctgaatgggccgcagctaacagtaatcagcctcaggatagcagtgacgtttt-cagttttatgaggtaaagcgaatgattagaggcctgggggtagaaacta-ccttcacctattctcaaactttaaatatgtaagaagcccttgttacttaattgaacgtgggcaatcgaatgtaccgtcactagtgggcc-atttttggta------------------------------------------------------------------agcagaactggcgatgcgggatgaaccgaacgcggtgttaaggtgccggaatgcacgctcatcagacaccacaaaaggtgttagttcatcctgacagcaggacggtggccatg-gaagtcggaatccgctaaggagtgtgtaacaactcacctgccgaatgaactagccctgaaaatggatggcgcttaagcgtgctacccatacaccgccgccggggcaggattgacgccccggcgagtaggc
>Flavobathelium_epiphyllum_GU327717
------------------------------------------------------------------------------------------------------------cagggcgtcatagagggtgagagtcccgtttgtggccgggagtcttcgtcgtgtgaggctccttcgacgagtcgagttgtttgggaatgcagctctaagcgggaggtaaatttcttctaaagctaaataccggccagagaccgatagcgcacaagtagagtgatcgaaagatgaaaagcactttgaaaagagagttaaaaagcacgtgaaattgttgaaagggaagcgcttgcaggcagacttgct-cacggcggttt---cg-ccgggtgttccacccggttt-actcc--accgcgttcagg-ccagcatcagttcgggcgaccggaaaaa-ggcgaagggaatgtagctcttctc--gaggagtgttatagcccatcgtga-aatacggccagc-tcggactgaggtcagcgc-tccgctag-------------------------------------------------------------------------------------------------------------------------------------------------------------------------------------------------------------------------------------------------------------------------------------------------------------------------------------------------------------------------------------------------------------------------------------------------------------------------------------------------------------------------------------------------------------------------------------------------------------------------------------------------------------------------------------------------------------------------------------------------------------------------------------------------------------------------------------------------------------------------------------------------------------------------------------------------------------------------------------------------------------------------------------------------------------------------------------------------------------------------------------------------------
>Phyllobathelium_anomalum_GU327722
------------------------------------------------------------tttgtagaggatgccccgg-cgtcagctaaggcccaggtcccttggaacagggcgccacagagggtgagagtcccgtacttggcccgtagttttcgccgtgtggggctccttcgacgagtcgagttgtttgggaatgcagctctaagcgggaggtaaatttcttctaaagctaaataccggccagagaccgatagcgcacaagtagagtgatcgaaagatgaaaagcactttggaaagagagttaaaaagcacgtgaaattgttgaaagggaagcgctcgcaggcagacttgcc-cgtggcggttt---cg-ctgggtgtctcacccagttt-actcc--gccgcgtacggg-ccagcatcagttcgggcggtcggataaa-ggcggtgggaatgtggctcccccc--ggggagtgttatagcccgccgcgc-aatacggccagc-ccggactgaggatcgcgt----------------------------------------------------------------------------------------------------------------------------------------------------------------------------------------------------------------------------------------------------------------------------------------------------------------------------------------------------------------------------------------------------------------------------------------------------------------------------------------------------------------------------------------------------------------------------------------------------------------------------------------------------------------------------------------------------------------------------------------------------------------------------------------------------------------------------------------------------------------------------------------------------------------------------------------------------------------------------------------------------------------------------------------------------------------------------------------------------------------------------------------------------------------
>Strigula_acuticonidiarum_HMAS_L0138045
cgagtgaagcggcaacagctcaaatttgaaatctggcgt-ctccggcgcccgagttgtaatttgcagaggatgcctcgg-ggcgaggccgcgcccaagtcccttggaacagggcgccctagagggtgagagtcccg--ttgggccgcggtcgacctccgtgtgaggctccttcgacgagtcgagttgtttgggaatgcagctctaagcgggaggtaaatttctcctaaggctaaataccggccagagaccgatagcgcacaagtagagtgatcgaaagatgaaaagcactttggaaagagagttaaaaagcacgtgaaattgttgaaagggaagcgcttgcggccagacttgc--cgcggcggttc---gg-ccgggtgttccacccggttt-actcc--gccgcg-tcggg-ccagcatcagcttgggcggccggacaaa-ggctcggggaacgtagctcccccccgggggagtgttatagccccttgcgc-aatgcggcctgc-ccgggctgaggctcgcgt-tctgctaggatgctggcgtaatggccgcaagc-ggcccgtcttgaaacacggacca--------------------------------------------------aggagtctaacatctgtgcgagtgtttgggtgtcaaacccgtgcgcgtaatgaaagtgaac-ggaggcgggagccctcgggcgcaccgtcgaccgatcctgatgtcttcggatggatttgagtaagagcacagctgttgggacccgaa-------------------------------------------------------------agatggtgaactatgcgtaaacagggcgaagccagaggaaactctggtggaggctcgcagcggttctgacgtgcaaatcgatcgtcaaattcgcgcataggggcgaa-----------------------------------------------------------------agactaatcgaaccatct-------------------------------------------------------agtagctggttcctgccgaagtttc--------------------------------------------------cctcaggatagcagcaacgtttc-cagttttatgaggtaaagcgaatgattagaggcctgggggttgaaacaa-ccttcacctattctcaaactttaaatatgtaagaagcccttgtcgcttaattggacgtgggcgttcgaatgcaccgttgctagtgggcc-atttttggta------------------------------------------------------------------agcagaactggcgatgcgggatgaaccgaacgcggtgttaaggtgccggaatgcacgctcatcagacaccacaaaaggtgttagttcatctagacagcaggacggtggccatg-gaagtcggaaaccgctaaggagtgtgtaacaactcacctgccgaatgaactagccctgaaaatggatggcgctcaagcgtgctacctatacaccgccgccggggcaggatttcagccccggcgagtaggc
>Strigula_guangxiensis_HMAS_L0138040
cgagtgaagcggcaacagctcaaatttgaaatctggcgt-ctccggcgcccgagttgtaatttggagaggatgcctcgg-cgt-agcccgcgcccaagtcccttggaacagggtgccccagagggtgagagccccg--ttgggccgcgggcgaccgccgcgtgaggttccttcgacgagtcgagttgtttgggaatgcagctctaagcgggaggtaaatttctcctaaagctaaataccggccagagaccgatagcgcacaagtagagtgatcgaaagatgaaaagcactttggaaagagagttaaaaagcacgtgaaattgttgaaagggaagcgcttgtggccagacttgc--cgcggcggttc---gg-ccgggtgttccacccggctt-actcc--gccgcg-tcggg-ccagcatcagctcgggcggttggacaaa-ggctcggggaatgtagctccctcc--ggggagtgttatagccccctgcgc-aatgcggcctgc-ccgggctgaggctcgcgt-tctgctaggatgctggcgtaatggcctcaagc-ggcccgtcttgaaacacggacca--------------------------------------------------aggagtcgaacatctgtgcgagtgtttgggtgtcaaacccgtgcgcgaaatgaaagtgaac-ggaggcgggagccctcgggcgcaccgtcgaccgatcctgatgtcttcggatggatttgagtaagagcacagctgttcggacccgaa-------------------------------------------------------------agatggtgaactatgcgtaaacagggcgaagccagaggaaactctggtggaggctcgcagcggttctgacgtgcaaatcgatcgtcaaattcgcgcataggggcgaa-----------------------------------------------------------------agactaatcgaaccatct-------------------------------------------------------agtagctggttcctgccgaagtttc--------------------------------------------------cctcaggatagcagcaacgtttc-cagttttatgaggtaaagcgaatgattagaggcctgggggttgaaacaa-ccttcacctattctcaaactttaaatatgtaagaagcccttgtcgcttagttggacgtgggcgttcgaatgcaccgttgctagtgggcc-atttttggta------------------------------------------------------------------agcagaactggcgatgcgggatgaaccgaacgcggtgttaaggtgccggaatgcacgctcatcagacaccacaaaaggtgttggttcatctagacagcaggacggtggccatg-gaagtcggaaaccgctaaggagtgtgtaacaactcacctgccgaatggaccagccctgaaaatggatggcgctcaagcgtgctacctatacaccgccgccggggcaggattttagccccggcgagtaggc
>Strigula_guangxiensis_HMAS_L0138041
cgagtgaagcggcaacagctcaaatttgaaatctggcgt-ctccggcgcccgagttgtaatttggagaggatgcctcgg-cgt-agcccgcgcccaagtcccttggaacagggtgccccagagggtgagagccccg--ttgggccgcgggcgaccgccgcgtgaggttccttcgacgagtcgagttgtttgggaatgcagctctaagcgggaggtaaatttctcctaaagctaaataccggccagagaccgatagcgcacaagtagagtgatcgaaagatgaaaagcactttggaaagagagttaaaaagcacgtgaaattgttgaaagggaagcgcttgtggccagacttgc--cgcggcggttc---ggtccgggtgttccacccggctt-actcc--gccgcg-tcggg-ccagcatcagctcgggcggtcggacaaa-ggctcggggaatgtagctccctcc--ggggagtgttatagccccctgcgc-aatgcggcctgc-ccgggctgaggctcgcgt-tctgctaggatgctggcgtaatggcctcaagc-ggcccgtcttgaaacacggacca--------------------------------------------------aggagtcgaacatctgtgcgagtgtttgggtgtcaaacccgtgcgcgaaatgaaagtgaac-ggaggcgggagccctcgggcgcaccgtcgaccgatcctgatgtcttcggatggatttgagtaagagcacagctgttcggacccgaa-------------------------------------------------------------agatggtgaactatgcgtaaacagggcgaagccagaggaaactctggtggaggctcgcagcggttctgacgtgcaaatcgatcgtcaaattcgcgcataggggcgaa-----------------------------------------------------------------agactaatcgaaccatct-------------------------------------------------------agtagctggttcctgccgaagtttc--------------------------------------------------cctcaggatagcagcaacgtttc-cagttttatgaggtaaagcgaatgattagaggcctgggggttgaaacaa-ccttcacctattctcaaactttaaatatgtaagaagcccttgtcgcttagttggacgtgggcgttcgaatgcaccgttgctagtgggcc-atttttggta------------------------------------------------------------------agcagaactggcgatgcgggatgaaccgaacgcggtgttaaggtgccggaatgcacgctcatcagacaccacaaaaggtgttggttcatctagacagcaggacggtggccatg-gaagtcggaaaccgctaaggagtgtgtaacaactcacctgccgaatggaccagccctgaaaatggatggcgctcaagcgtgctacctatacaccgccgccggggcaggattttagccccggcgagtaggc
>Strigula_jamesii_JN887404
-----------------------------------------ctcggagtccgagttgtaatttgcagaggatgtctcgg-cgtcggctccggtctaagtcccttggaacagggcgtcacagagggtgagaatcccgtatgtggccgggcgtcttcgccatgtgaggctccttcgacgagtcgagttgtttgggaatgcagctctaagcgggaggtaaatttcttctaaagctaaatactggccagagaccgatagcgcacaagtagagtgatcgaaagatgaaaagcactttggaaagagagttaaaaagcacgtgaaattgttgaaagggaagcgcttgtagccagacttgct-tgcggcggttt---cg-ccgggtgttccacccggttt-actcc--gccgtattcagg-ccagcatcagtttgggcggtcggaaaaa-ggcggtgggaacgtagctgccctc--gggcagtgttatagcccgccgcgg-aatacggccagc-ccggactgaggtcagcgc-tccgctaggatgctggcgta-------------------------------------------------------------------------------------------------------------------------------------------------------------------------------------------------------------------------------------------------------------------------------------------------------------------------------------------------------------------------------------------------------------------------------------------------------------------------------------------------------------------------------------------------------------------------------------------------------------------------------------------------------------------------------------------------------------------------------------------------------------------------------------------------------------------------------------------------------------------------------------------------------------------------------------------------------------------------------------------------------------------------------------------------------------------------------------------------------------------------------------------
>Strigula_cf._macaronesica_HMAS_L0130615
cgagtgaagcggcaacagctcaaatttgaaatctggcgc-ctttggtgcccgagttgtaatttgcagaggatgcttcgg-cgtgagcccgtgcccaggtcccttggaacagggcgccgcagagggtgagagccccg--ttggg-tgcgggcgaccgccgctcgaagctccttcgacgagtcgagttgtttgagaatgcagctctaagcgggaggtaaatttctcctaaagctaaatattggccagagtccgatagcgcacaagtagagtgatcgaaagatgaaaagcactttggaaagagagttaaaaagcacgtgaaattgttgaaagggaagcgcttgctgccagactcgt--cgcggcggttt---cg-ccgggcgctccgcccggttt-actcc--gccgcg-ccggg-ccagcatcagtttgggcggtcggacaaa-ggcggcgggaatgtagctcccctc--ggggagtgttatagcccgccgcgc-aatgcggccagc-ccggactgaggtccgcgt-tcttccaggatgctggcgtaatggttgcaagc-ggcccgtcttgaaacacggacca--------------------------------------------------aggagtctagcatctgtgcgagtgtttgggtgttaaacccacgcgcgtaatgaaagtgaac-ggaggcgggagccctcgggcgcaccgtcgaccgatcctgatgtcttcggatggatttgagtaagagcacagctgttgggacccgaaaggttggtgaccctgctctattttactgttgatggcttgctaactcgcgtga---------agatggtgaactatgcgtaaacagggcgaagccagaggaaactctggtggaggctcgcagcggttctgacgtgcaaatcgatcgtcaaattcgcgcataggggcgaa-----------------------------------------------------------------agactaatcgaaccatctaggttagtacctagtgaatttttagggtttatgggacacacgctgacttctttacagtagctggttcctgccgaagtttc--------------------------------------------------cctcaggatagcagcaacgtttc-cagttttatgaggtaaagcgaatgattagaggcctgggggctgaaacag-ccttcacctattctcaaactttaaatatgtaagaagcccttgtcgcttaattggacgtgggcgttcgaatgtaccgttgctagtgggcc-atttttggta------------------------------------------------------------------agcagaactggcgatgcgggatgaaccgaacgcgatgttaaggtgccggaatgcacgctcatcagacaccacaaaaggtgttagttcatctagacagcaggacggtggccatg-gaagtcggaacccgctaaggagtgtgtaacaactcacctgccgaatgaactagccctgaaaatggatggcgctcaagcgtgctaccaatacatcgccgccggggcaggattgacgccccggcgagtaggc
>Strigula_cf._macaronesica_HMAS_L0139260
cgagtgaagcggcaacagctcaaatttgaaatctggcgc-ctttggtgcccgagttgtaatttgcagaggatgcttcgg-cgtgagcccgtgcccaggtcccttggaacagggcgccgcagagggtgagagccccg--ttggg-tgcgggcgaccgccgcttgaagctccttcgacgagtcgagttgtttgggaatgcagctctaagcgggaggtaaatttctcctaaagctaaatattggccagagtccgatagcgcacaagtagagtgatcgaaagatgaaaagcactttggaaagagagttaaaaagcacgtgaaattgttgaaagggaagcgcttgctgccagactcgt--cgcggcggttt---cg-ccgggcgctccgcccggttt-actcc--gccgcg-ccggg-ccagcatcagtttgggcggtcggacaaa-ggcggcgggaatgtagctcccctc--ggggagtgttatagcccgccgcgt-aatgcggccagc-ccggactgaggtccgcgt-tcttccaggatgctggcgtaatggttgcaagc-ggcccgtcttgaaacacggacca--------------------------------------------------aggagtctagcatctgtgcgagtgtttgggtgttaaacccacacgcgtaatgaaagtgaac-ggaggcgggagcctttgggcgcaccgtcgaccgatcctgatgtcttcggatggatttgagtaagagcacagctgttgggacccgaaaggttggtgaccctgctctattttaccgttgacggcttgctaactcgcgtga---------agatggtgaactatgcgtaaacagggcgaagccagaggaaactctggtggaggctcgcagcggttctgacgtgcaaatcgatcgtcaaattcgcgcataggggcgaaaggtacgg----tgttctttaaaaactg-----ggggctctggggcgttggc-taattttttcacagactaatcgaaccatctaggttagtacctagcgagtttttagggtttatgggacacacgctgacttctttacagtagctggttcctgccgaagtttc--------------------------------------------------cctcaggatagcagcaacgtttc-cagttttatgaggtaaagcgaatgattagaggcctgggggctgaaacag-ccttcacctattctcaaactttaaatatgtaagaagcccttgtcgcttaattggacgtgggcgttcgaatgtaccgttgctagtgggcc-atttttggta------------------------------------------------------------------agcagaactggcgatgcgggatgaaccgaacgcgatgttaaggtgccggaatgcacgctcatcagacaccacaaaaggtgttagttcatctagacagcaggacggtggccatg-gaagtcggaacccgctaaggagtgtgtaacaactcacctgccgaatgaactagccctgaaaatggatggcgctcaagcgtgctaccaatacatcgccgccggggcaggattgacgccccggcgagtaggc
>Strigula_macrocarpa_HMAS_L0139289
cgagtgaagcggcaacagctcaaatttgaaatctggcgt-ctccggcgcccgagttgtaatttgcagaggaagccccgg-cgcgaggccgcgcccaagtcccttggaacagggtgccgcagagggtgagagccccg--ttgggctgcggccgagctccttgtggggctccttcgacgagtcgagttgtttgggaatgcagctctaagcgggaggtaaatttctcctaaggctaaataccggccagagaccgatagcgcacaagtagagtgatcgaaagatgaaaagcactttggaaagagagtcaaaaagcacgtgaaattgttgaaagggaagcgcttgcggccagactcgc--tgcggcggttc---gg-ccgggtgctccacccggctc-actcc--gccgcg-tcggg-ccagcatcagtttgggcggccggacaaa-ggctcggggaatgtagctcccccc--ggggagtgttatagccccctgcgc-aatgcggcccgc-cgggactgaggctcgcgt-tctgctaggatgctggcgtaatggccgcaagc-ggcccgtcttgaaacacggacca--------------------------------------------------aggagtctaacatctgtgcgagtgtttgggtgtgaaacccacacgcgtaatgaaagtgaac-ggaggcgggagccctcgggcgcaccgtcgaccgatcctgatgtcttcggatggatttgagtaagagcacagctgttgggacccgaa-------------------------------------------------------------agttggtgaactatgcgtaaacagggcgaagccagaggaaactctggtggaggctcgcagcggttctgacgtgcaaatcgatcgtcaaattcgcgcataggggcgaaaggtatgaattcaaccgctaaatacattt----ttaactgggggttatgctaaccctatcattgcagactaatcgaaccaact-------------------------------------------------------agtagctggttcctgccgaagtttc--------------------------------------------------cctcaggatagcagcaacgtttc-cagttttatgaggtaaagcgaatgattagaggttcggggatcgtaacga-tcttcacctattctcaaactttaaatatgtaagaagcccttgtcgcttaattggacgtgggcgttcgaatgcaccgttgctagtgggcc-atttttggta------------------------------------------------------------------agcagaactggcgatgcgggatgaaccgaacgcggtgttaaggtgccggaatgcacgctcatcagaccccccaaaaggtgttagttcatctagacagcaggacggtggccatg-gaagtcggaaaccgctaaggagtgtgtaacaactcacctgccgaatgaactagccctgaaaatggatggcgctcaagcgtgctacccatacaccgccgccagggcaggattgacgccctggcgagtaggc
>Strigula_macrocarpa_HMAS_L0141394
cgagtgaagcggcaacagctcaaatttgaaatctggcgt-ctccggcgcccgagttgtaatttgcagaggaagccccgg-cgcgaggccgcgcccaagtcccttggaacagggtgccgcagagggtgagagccccg--ttgggctgcggccgagctccttgtggggctccttcgacgagtcgagttgtttgggaatgcagctctaagcgggaggtaaatttctcctaaggctaaataccggccagagaccgatagcgcacaagtagagtgatcgaaagatgaaaagcactttggaaagagagtcaaaaagcacgtgaaattgttgaaagggaagcgcttgcggccagactcgc--tgcggcggttc---gg-ccgggtgctccacccggctc-actcc--gccgcg-tcggg-ccagcatcagtttgggcggccggacaaa-ggctcggggaatgtagctcccccc--ggggagtgttatagccccctgcgc-aatgcggcccgc-cgggactgaggctcgcgt-tctgctaggatgctggcgtaatggccgcaagc-ggcccgtcttgaaacacggacca--------------------------------------------------aggagtctaacatctgtgcgagtgtttgggtgtgaaacccacacgcgtaatgaaagtgaac-ggaggcgggagccctcgggcgcaccgtcgaccgatcctgatgtcttcggatggatttgagtaagagcacagctgttgggacccgaa-------------------------------------------------------------agttggtgaactatgcgtaaacagggcgaagccagaggaaactctggtggaggctcgcagcggttctgacgtgcaaatcgatcgtcaaattcgcgcataggggcgaaaggtatgaattcaaccgctaaatacattt----ttaactgggggttatgctaaccctatcattgcagactaatcgaaccaact-------------------------------------------------------agtagctggttcctgccgaagtttc--------------------------------------------------cctcaggatagcagcaacgtttc-cagttttatgaggtaaagcgaatgattagaggttcggggatcgtaacga-tcttcacctattctcaaactttaaatatgtaagaagcccttgtcgcttaattggacgtgggcgttcgaatgcaccgttgctagtgggcc-atttttggta------------------------------------------------------------------agcagaactggcgatgcgggatgaaccgaacgcggtgttaaggtgccggaatgcacgctcatcagaccccccaaaaggtgttagttcatctagacagcaggacggtggccatg-gaagtcggaaaccgctaaggagtgtgtaacaactcacctgccgaatgaactagccctgaaaatggatggcgctcaagcgtgctacccatacaccgccgccagggcaggattgacgccctggcgagtaggc
>Strigula_nemathora_JN887405
----------------------------------------cctcggtgcccgagttgtaatttgcagaggatgcctcgg-tgcgtccgccggcccaggtcccttggaacagggcgccgtggagggtgagagccccgtatccggccgtgcgggcgtgccgtgtgaggctccttcgacgagtcgagttgtttgggaatgcagctctaagcgggaggtaaatttctcctaaggctaaataccggccagagtccgatagcgcacaagtagagtgatcgaaagatgaaaagcactttggaaagagagtcaaacagcacgtgaaattgttgaaagggaagcgcttgcggccagactcgc--ggcggcggtta---gg-tcgggcgtcccgcccggctc-attcc--gccgcg-tcggg-ccagcatcggttcaggcggtcggacaaa-ggcctggggaatgtagctccctc----gggagtgttatagccccgggtgc-aatgcggcctgc-ctggaccgaggctcgcgt-tctgctaggatgctggcgtaatggccrcaagcgggcccgtcttgaaacacggacca--------------------------------------------------aggagtcgagcatctgtgcgagtgttcgggtgtcaaacccgcgcgcgtaatgaaagtgaac-ggaggcgggagccctcgggcgcaccgtcgaccgatcctgatgtcttcggatggatttgagtaagagcacagctgtccggacccgaa-------------------------------------------------------------agatggtgaactttgcgtaaacagggcgaagccagaggaaactctggtggaggctcgcagcggttctgacgtgcaaatcgatcgtcaaattcgcgcaaaggggcgaa-----------------------------------------------------------------agacttatcgaaccgtct-------------------------------------------------------agtagctggttcctgccgaagtttc--------------------------------------------------cctcaggatagcagcaacgtttc-cagttttatgaggtaaagcgaatgattagaggcctgggggttgaaacaa-ccttcacctattctcaaactttaaatatgtaagaagcccttgtcgcttaattggacgtgggcgttcgaatg---------------------------------------------------------------------------------------------------------------------------------------------------------------------------------------------------------------------------------------------------------------------------------------------------------------------------------------------------
>Strigula_nitidula_HMAS_L0139358
cgagtgaagcggcaacagctcagatttgaaatctggcgc-ccccggcgcccgagttgtaatctgcagaggatgccccgg-cgtgag-ccgcccccaagtcccttggaacagggcgccttggagggtgagagccccg--ttggg-ggcggcgcaccgccgcgtggggctccttcgatgagtcgagttgtttgggaatgcagctctaagcgggaggtaaattccttctaaggctaaatatcgacgggagaccgatagcgcacaagtagagtgatcgaaagatgaaaagcactttggaaagagagtcaaacagcacgtgaaattgttgagagggaagcgcttgctgccagactcgg--tgctgcggttc---gg-ccgggcgtcccgcccggctc-actcc--gcctcg-ccggg-ccagcatcagcccgggcggccggacaaa-ggttgggggatcgtggctccctc----gggagtggtatagccccctccac-aatacggccagc-ctgggctgaggctcgcgt-tctgctaggatgctggcgtaatggccgtaagc-ggcccgtcttgaaacacggacca--------------------------------------------------aggagtctaatatccgcgcgagtgtttgggtgtcaaacccgcacgcgaaatgaaagtgaac-gtaggtgggagcctttgggcgcaccatcgaccgatcctgatgtcctcggacggatttgagtatgagcgcggctgttgggacccgaa-------------------------------------------------------------agaaaatgaactatgcgtgaacagggtgaagccagaggaaactctggtggaggctcgcagcggttctgacgtgcaaatcgatcgtctaatctgcgcataggggcgaa----gtacgtacaatcaatcaacaaatt-----aacactcatgggcaaggctaacagcgtcgcagagaccaatcgaattttct-------------------------------------------------------agtagctggttcctgccgaagtttc--------------------------------------------------cctcaggatagcagcaacgtttc-cagttttatgaggtaaagcgaatgattagaggcctgggggttgaaacag-ccttcacctattctcaaactttaaatatgtaagaagcccttgttgcttaattgaacgtgggcgttcgaatgtatcgttgctagtgggcc-atttttggta------------------------------------------------------------------agcagaactggcgatgcgggatgaaccgaacgcggtgttaaggtgccggagtacacgctcatcagacaccacaaaaggtgttggttcatctagacagccggacggtggccatg-gaagtcggaaaccgctaaggagtgtgtaacaactcacctgccgaatgaaccagccctgaaaatggatggcgctcaagcgtgtcacctatacaccgccgccggggcagaactgacgccccggcgagtaggc
>Strigula_sinoaustralis_HMAS_L0137204
cgagtgaagcggccaaagctcaaatttgaaatccggcgcccctcggcgcccgagttgtaatttgcagaggatgccctgg-cgtgag-ccgctcccaagtcccttggaacagggtgccttggagggtgagagccccg--ttggg-cgcggcgcatcgccgcccggggctccttcgatgagtcgagttgtttgggaatgcagctctaagcgggaggtaaattccttctaaggctaaatatcgacgggagaccgatagcgcacaagtagagtgatcgaaagatgaaaagcactttggaaagagagtcaaacagcacgtgaaattgttgaaagggaagcgcttgcggccagactcgg--tgttgcggttc---gg-ccgggcgtcccgcccggctc-actcc--gccccc-ccggg-ccagcatcagtccgggcggccggacaaa-ggttggggtgcccgggccctcccc--cgggagtgtc-cggccccctccac-aatacggccagc-ccggattgaggctcgcgt-tctgctaggatgctggcgtaatggccgcaagc-ggcccgtcttgaaacacggacca--------------------------------------------------aggagtctaacatctgcgcgagtgtttgggtgtcaaacccgcacgcgtaatgaaagtgaac-ggaggtgggagcccccgggcgcaccatcgaccgatcctgatgtcttcggatggatttgagtaagagcgcagctgttgggacccgaa-------------------------------------------------------------agaaggtgaactatgcgtgaacagggtgaagccagaggaaactctggtggaggctcgcagcggttctgacgtgcaaatcgatcgtctaatctgcgcataggggcgaaag-tgagtgcccgaacggatgccacatt-----aaaattaacggcggctaacatgttatttcccaggaccaatcgaaccttct-------------------------------------------------------agtagctggttcctgccgaagtttc--------------------------------------------------cctcaggatagcagcaacgttcc-cagttttatgaggtaaagcgaatgattagaggcctgggggttgaaacag-ccttcacctattctcaaactttaaatatgtaagaagcccttgtcgcttaattggacgtgggccttcgaatgcaccgttgctagtgggcc-atttttggta------------------------------------------------------------------agcagaactggcgatgcgggatgaaccgaacgcggtgttaaggtgccggagtacacgctcatcagacaccacaaaaggtgttggtccatctggacagcgggacggtggccatg-gaagtcggaaaccgctaaggagtgtgtaacaactcacctgccgaatgaaccagccctgaaaatggatggcgctcaagcgtgtcacctatacaccgccgccggggcaggactgaagccccggcgagtaggc
>Strigula_cf._smaragdula_HMAS_L0139166
cgagtgaagcggcaacagctcaaatttgaaatctggcgt-ctccggcgcccgagttgtaatttgcagaggatgcctcgg-ggcgaggccgcgcccaagtcccttggaacagggcgccctagagggtgagagtcccg--ttgggccgcggccgacctccgtgtgaggctccttcgacgagtcgagttgtttgggaatgcagctctaagcgggaggtaaatttctcctaaggctaaataccggccagagaccgatagcgcacaagtagagtgatcgaaagatgaaaagcactttggaaagagagttaaaaagcacgtgaaattgttgaaagggaagcgcttgcggccagacttgc--cgcggaggttc---gg-ccgggtgctccacccggctt-actcc--tccgcg-tcggg-ccagcatcagcttgggcggtcggataaa-ggctcggggaacgtagctcccccccgggggagtgttatagccccttgcgc-aatgcggcctgc-ccgggctgaggctcgygt-tctgctaggatgctggcgtaatggccgcaagc-ggcccgtcttgaaacacggacca--------------------------------------------------aggagtctaacatctgtgcgagtgtttgggtgtcaaacccgtgcgcgtaatgaaagtgaac-ggaggcgggagccctcgggcgcaccgtcgaccgatcctgatgtcttcggatggatttgagtaagagcacagctgttgggacccgaa-------------------------------------------------------------agatggtgaactatgcgtaaacagggcgaagccagaggaaactctggtggaggctcgcagcggttctgacgtgcaaatcgatcgtcaaattcgcgcataggggcgaa-----------------------------------------------------------------agactaatcgaaccatct-------------------------------------------------------agtagctggttcctgccgaagtttc--------------------------------------------------cctcaggatagcagcaacgtttc-cagttttatgaggtaaagcgaatgattagaggcctgggggttgaaacaa-ccttcacctattctcaaactttaaatatgtaagaagcccttgtcgcttaattggacgtgggcgttcgaatgcaccgttgctagtgggcc-atttttggta------------------------------------------------------------------agcagaactggcgatgcgggatgaaccgaacgcggtgttaaggtgccggaatgcacgctcatcagacaccacaaaaggtgttagttcatctagacagcaggacggtggccatg-gaagtcggaaaccgctaaggagtgtgtaacaactcacctgccgaatgaactagccctgaaaatggatggcgctcaagcgtgctacctatacaccgccgccggggcaggatttcagccccggcgagtaggc
>Strigula_cf._smaragdula_HMAS_L0141395
cgagtgaagcggcaacagctcaaatttgaaatctggcgc-ccccggcgcccgagttgtaatttgcagaggatgcctcgg-tgcgaggccgcgcccaagtcccttggaacagggcgcctcagagggtgagagtcccg--ttgggccgcggccgacctccgtgtgaggctccttcgacgagtcgagttgtttgggaatgcagctctaagcgggaggtaaatttctcctaaggctaaataccggccagagaccgatagcgcacaagtagagtgatcgaaagatgaaaagcactttggaaagagagttaaaaagcacgtgaaattgttgaaagggaagcgcttgcggccagacttgc--cgcggcggttc---gg-ccgggtgctccacccggctt-actcc--gccgcg-tcggg-ccagcatcagcttgggcggtcggacaaa-ggcctggggaacgtagctccctcc--ggggagtgttatagcccctcgcgc-aatgcggcctgc-ccgggctgaggctcgcgt-tctgctaggatgctggcgtaatggccgcaagc-ggcccgtcttgaaacacggacca--------------------------------------------------aggagtctaacatctgtgcgagtgtttgggtgtcaaacccgtgcgcgtaatgaaagtgaac-ggaggcgggagcccccgggcgcaccgtcgaccgatcctgatgtcttcggatggatttgagtaagagcacagctgttgggacccgaaaggtaagcaattaatcccttttcttccattttgtaaatgaaagctaacaaaaattttccctagatggtgaactatgcgtaaacagggcgaagccagaggaaactctggtggaggctcgcagcggttctgacgtgcaaatcgatcgtcaaattcgcgcataggggcgaa-----------------------------------------------------------------agactaatcgaaccatct-------------------------------------------------------agtagctggttcctgccgaagtttc--------------------------------------------------cctca-gatagcagcaacgtttctcagatttatgaggtaaagcgaatgattagaggcctgggggttgaaacaacccttcacctattctcaaactttaaatatgtaagaagccctcgtcgcttaattggacgtgggcgttcgaatgcaccgttgctagtgggccaatttttggta------------------------------------------------------------------agcagaactggcgatgcgggatgaaccgaacgcggtgttaaggtgccggaatgcacgctcatcagacaccacaaaaggtgttagttcatctagacagcaggacggtggccatg-gaagtcggaaaccgctaaggagtgtgtaacaactcacctgccgaatgaactagccctgaaaatggatggcgctcaagcgtgctacctatacaccgccgccggggcaggatttccgccccggcgagtaggc
>Strigula_cf._smaragdula_HMAS_L0141396
cgagtgaagcggcaacatctcaaatttgaaatctggcgc-ccccggcgcccgagttgtaatttgcaaaggatgcctcgg-tgcgaggccgcgcccaagtcccttggaacagggcgcctcagagggtgagagtcccg--ttgggccgcggccgacctccgtgtgaggctccttctaccattcgagttgtttgggaatgcagctctaagcgggaggtaaatttctcctaaggctaaataccggccagagaccgatagcgcacaattagagtgatcgaaagatgaaaagcactttggaaagagagttaaaaagcacgtgaaattgttgaaagggaggcgcttgcggtcagacttgc--cacgacggtgctcggc-ctgagtgctccacccggctt-actcctgccgtcg-tcgggaccagcatcagcttgggcggtcggacaaatgacatggggaacgtagctccctcct-gcggagtgttatagcccctcgcgctaatgcggcctgctccgggctgaggctcgcgt-tctgctaggatgctggcgtaatggccgcaagc-ggcccgtcttgaaacacggacca--------------------------------------------------aggagtctaacatctgtgcgagtgtttgggtgtcaaacccgtgcgcgtaatgaaagtgaactggaggcgggagcccccgggcgcaccgtcgaccgatcctgatgtcttcggatggatttgagtaagagcacagctgttgggacccgaa-------------------------------------------------------------agatggtgaactatgcgtaaacagggcgaagccagaggaaactctggtggaggctcgcagcggttctgacgtgcaaatcgatcgtcaaattcgcgcataggggcgaa-----------------------------------------------------------------agactaatcgaaccatct-------------------------------------------------------agtagctggttcctgccgaagtttc--------------------------------------------------cctcaggatagcagcaacgtttc-cagttttatgaggtaaagcgaatgattagaggcctgggggttgaaacaa-ccttcacctattctcaaactttaaatatgtaagaagccctcgtcgcttaattggacgtgggcgttcgaatgcaccgttgctagtgggcc-atttttggta------------------------------------------------------------------agcagaactggcgatgcgggatgaaccgaacgcggtgttaaggtgccggaatgcacgctcatcagacaccacaaaaggtgttagttcatctagacagcaggacggtggccatgtgaagtcggaaaccgctaaggagtgtgtaacaactcacctgccgaatgaactagccctgaaaatggatggcgctcaagcgtgctacctatacaccgccgccggggcaggatttccgccccggcgagtaggc
>Strigula_univelbiserialis_HMAS_L0137657
cgagtgaagcggcaacagctcaaatttgaaatctggcgt-ctccggcgcccgagttgtaatttgtagaggatgcctcgg-tgcgaggccgcgcccaagtcccttggaacagggcgcctcagagggtgagagtcccg--ttgggccgcggtcgacctccgtgtgaggctccttcgacgagtcgagttgtttgggaatgcagctctaagcgggaggtaaatttctcctaaggctaaataccggccagagaccgatagcgcacaagtagagtgatcgaaagatgaaaagcactttggaaagagagttaaaaagcacgtgaaattgttgaaagggaagcgcttgcagccagacttgc--cgcggcggttc---gg-ccgggtgttccacccggttt-actcc--gccgcg-tcggg-ccagcatcagcttgggcggtcggacaaa-ggtttagggaatgtagctcccctc--ggggagtgttatagccctttgcgc-aatgcggcctgc-ccgggctgaggctcgcgt-tctgctaggatgctggcgtaatggctgtaagc-ggcccgtcttgaaacacggacca--------------------------------------------------aggagtctaccatctgtgcgagtgtttgggtgtcaaacccacacgcgcaatgaaagtgaac-gttggcgggagccctcgggcgcaccgtcgaccgatcctgatgtcttcagatggatttgagtaagagcacagctggtgggacccgaa-------------------------------------------------------------agatggtgatctatgcgtaaacagggcgaagccagaggaaactctggtggaggctcgcagcggttctgacgtgcaaatcgatcgtcaaattcgcgcataggggcgaa-----------------------------------------------------------------agactaatcgaaccatct-------------------------------------------------------agtagctggttcctgccgaagtttc--------------------------------------------------cctcaggatagcagcaacgtttc-cagttttatgaggtaaagcgaatgattagaggcctgggggttgaaacaa-ccttcacctattctcaaactttaaatatgtaagaagcctttgtcgcttaattggacgtaggccttcgaatgtaccgttgctagtgggcc-atttttggta------------------------------------------------------------------agcagaactggcgatgcgggatgaaccgaacgcggtgttaaggtgccggaatgcacgctcatcagacaccacaaaaggtgttagttcatctagacagcaggacggtggccatg-gaagtcggaaaccgctaaggagtgtgtaacaactcacctgccgaatgaactagccctgaaaatggatggcgctcaagcgtgctacctatacaccgccgccggggcaggatttttgccccggcgagtaggc
>Strigula_univelbiserialis_HMAS_L0137658
cgagtgaagcggcaacagctcaaatttgaaatctggcgt-ctccggcgcccgagttgtaatttgtagaggatgcctcgg-tgcgaggccgcgcccaagtcccttggaacagggcgcctcagagggtgagagtcccg--ttgggccgcggtcgacctccgtgtgaggctccttcgacgagtcgagttgtttgggaatgcagctctaagcgggaggtaaatttctcctaaggctaaataccggccagagaccgatagcgcacaagtagagtgatcgaaagatgaaaagcactttggaaagagagttaaaaagcacgtgaaattgttgaaagggaagcgcttgcagccagacttgc--cgcggcggttc---gg-ccgggtgttccacccggttt-actcc--gccgcg-tcggg-ccagcatcagcttgggcggtcggacaaa-ggctcagggaatgtagctcccctc--ggggagtgttatagccctctgcgc-aatgcggcctgc-ccgggctgaggctcgcgt-tctgctaggatgctggcgtaatggctgtaagc-ggcccgtcttgaaacacggacca--------------------------------------------------aggagtctaccatctgtgcgagtgtttgggtgtcaaacccacacgcgcaatgaaagtgaac-gttggcgggagccctcgggcgcaccgtcgaccgatcctgatgtcttcggatggatttgagtaagagcacagctggtgggacccgaa-------------------------------------------------------------agatggtgatctatgcgtaaacagggcgaagccagaggaaactctggtggaggctcgcagcggttctgacgtgcaaatcgatcgtcaaattcgcgcataggggcgaa-----------------------------------------------------------------agactaatcgaaccatct-------------------------------------------------------agtagctggttcctgccgaagtttc--------------------------------------------------cctcaggatagcagcaacgtttc-cagttttatgaggtaaagcgaatgattagaggcctgggggttgaaacaa-ccttcacctattctcaaactttaaatatgtaagaagcctttgtcgcttaattggacgtaggccttcgaatgtaccgttgctagtgggcc-atttttggta------------------------------------------------------------------agcagaactggcgatgcgggatgaaccgaacgcggtgttaaggtgccggaatgcacgctcatcagacaccacaaaaggtgttagttcatctagacagcaggacggtggccatg-gaagtcggaaaccgctaaggagtgtgtaacaactcacctgccgaatgaactagccctgaaaatggatggcgctcaagcgtgctacctatacaccgccgccggggcaggattttcgccccggcgagtaggc
>Strigula_univelbiserialis_HMAS_L0137659
cgagtgaagcggcaacagctcaaatttgaaatctggcgt-ctccggcgcccgagttgtaatttgtagaggatgcctcgg-tgcgaggccgcgcccaagtcccttggaacagggcgcctcagagggtgagagtcccg--ttgggccgcggtcgacctccgtgtgaggctccttcgacgagtcgagttgtttgggaatgcagctctaagcgggaggtaaatttctcctaaggctaaataccggccagagaccgatagcgcacaagtagagtgatcgaaagatgaaaagcactttggaaagagagttaaaaagcacgtgaaattgttgaaagggaagcgcttgcagccagacttgc--cgcggcggttc---gg-ccgggtgttccacccggttt-actcc--gccgcg-tcggg-ccagcatcagcttgggcggtcggacaaa-ggtttagggaatgtagctcccctc--ggggagtgttatagccctttgcgc-aatgcggcctgc-ccgggctgaggctcgcgt-tctgctaggatgctggcgtaatggctgtaagc-ggcccgtcttgaaacacggacca--------------------------------------------------aggagtctaccatctgtgcgagtgtttgggtgtcaaacccacacgcgcaatgaaagtgaac-gttggcgggagccctcgggcgcaccgtcgaccgatcctgatgtcttcggatggatttgagtaagagcacagctggtgggacccgaa-------------------------------------------------------------agatggtgatctatgcgtaaacagggcgaagccagaggaaactctggtggaggctcgcagcggttctgacgtgcaaatcgatcgtcaaattcgcgcataggggcgaa-----------------------------------------------------------------agactaatcgaaccatct-------------------------------------------------------agtagctggttcctgccgaagtttc--------------------------------------------------cctcaggatagcagcaacgtttc-cagttttatgaggtaaagcgaatgattagaggcctgggggttgaaacaa-ccttcacctattctcaaactttaaatatgtaagaagcctttgtcgcttaattggacgtaggccttcgaatgtaccgttgctagtgggcc-atttttggta------------------------------------------------------------------agcagaactggcgatgcgggatgaaccgaacgcggtgttaaggtgccggaatgcacgctcatcagacaccacaaaaggtgttagttcatctagacagcaggacggtggccatg-gaagtcggaaaccgctaaggagtgtgtaacaactcacctgccgaatgaactagccctgaaaatggatggcgctcaagcgtgctacctatacaccgccgccggggcaggatttttgccccggcgagtaggc
>Strigula_univelbiserialis_HMAS_L0137660
cgagtgaagcggcaacagctcaaatttgaaatctggcgt-ctccggcgcccgagttgtaatttgtagaggatgcctcgg-tgcgaggccgcgcccaagtcccttggaacagggcgcctcagagggtgagagtcccg--ttgggccgcggtcgacctccgtgtgaggctccttcgacgagtcgagttgtttgggaatgcagctctaagcgggaggtaaatttctcctaaggctaaataccggccagagaccgatagcgcacaagtagagtgatcgaaagatgaaaagcactttggaaagagagttaaaaagcacgtgaaattgttgaaagggaagcgcttgcagccagacttgc--cgcggcggttc---gg-ccgggtgttccacccggttt-actcc--gccgcg-tcggg-ccagcatcagcttgggcggtcggacaaa-ggtttagggaatgtagctcccctc--ggggagtgttatagccctttgcgc-aatgcggcctgc-ccgggctgaggctcgcgt-tctgctaggatgctggcgtaatggctgtaagc-ggcccgtcttgaaacacggacca--------------------------------------------------aggagtctaccatctgtgcgagtgtttgggtgtcaaacccacacgcgcaatgaaagtgaac-gttggcgggagccctcgggcgcaccgtcgaccgatcctgatgtcttcagatggatttgagtaagagcacagctggtgggacccgaa-------------------------------------------------------------agatggtgatctatgcgtaaacagggcgaagccagaggaaactctggtggaggctcgcagcggttctgacgtgcaaatcgatcgtcaaattcgcgcataggggcgaa-----------------------------------------------------------------agactaatcgaaccatct-------------------------------------------------------agtagctggttcctgccgaagtttc--------------------------------------------------cctcaggatagcagcaacgtttc-cagttttatgaggtaaagcgaatgattagaggcctgggggttgaaacaa-ccttcacctattctcaaactttaaatatgtaagaagcctttgtcgcttaattggacgtaggccttcgaatgtaccgttgctagtgggcc-atttttggta------------------------------------------------------------------agcagaactggcgatgcgggatgaaccgaacgcggtgttaaggtgccggaatgcacgctcatcagacaccacaaaaggtgttagttcatctagacagcaggacggtggccatg-gaagtcggaaaccgctaaggagtgtgtaacaactcacctgccgaatgaactagccctgaaaatggatggcgctcaagcgtgctacctatacaccgccgccggggcaggatttttgccccggcgagtaggc
